# Supplementary material for: Glucose level detection using millimetre-wave metamaterial-inspired resonator
Source: PLoS One. 2022 Jun 29;17(6):e0269060. doi: 10.1371/journal.pone.0269060 (PMC9242449; doi:10.1371/journal.pone.0269060)
Supplement: S1 Data — (XLSX) [file pone.0269060.s001.xlsx]

## Sheet: Sheet1
				Resonant frequency	Glucose (mg/dl)
				24.9	50
				24.92	60
				24.93	70
				24.94	80
				24.95	90
				24.96	100
				24.97	110
				24.98	120
				25.1	250
				25.38	500
				25.7	750
				25.9	1000
